# Supplementary material for: Long-term memory CD8+ T cells specific for SARS-CoV-2 in individuals who received the BNT162b2 mRNA vaccine
Source: Nat Commun. 2022 Sep 6;13:5251. doi: 10.1038/s41467-022-32989-4 (PMC9447987; doi:10.1038/s41467-022-32989-4)
Supplement: Supplementary file 4 — Source Data [file 41467_2022_32989_MOESM4_ESM.xlsx]

## Sheet: Fig1
Fig.1a
Donor ID	S-YF11	S-VF12	S-VYF10	S-IV9	S-EM9	S-NF9	S-RF11	S-VF9	S-VFF10	S-GL10	S-RF9	S-RF10	S-YW9	S-AI9	S-SF12	S-QI9	ORF3a-VF9
V1	0.469	0.537	0	0	0.75	0	0.68	0	0	0	0	0	0.268	0.918	0	18.517	0.343
V2	0.861	0	0.331	0.595	0.88	1.374	0	0	0	0	0.296	0	0	0	0	21.5	0.316
V3	0.031	0.396	0.073	0.717	0.063	0	1.393	0	0	0.487	1.13	0.19	0.343	0	0.019	0.663	0
V4	0	0	2.41	0	0	0	0.474	0.114	0.485	0.245	0.333	0.522	0	0	0	0.015	0.246
V5	0	0.249	0	0	0.271	1.151	0.083	0.154	0.489	0.041	0.15	1.045	0.139	0.54	0	0.612	0.217
V6	0.019	0.416	0.593	0.265	0.032	0	0.177	0	0	0	0	0	0.061	0.014	0	33.491	0
V7	0	0	0	0	0	9.263	0	0.163	0	0	0	0	0.182	0	0	8.65	0
V8	0	0	0	0	0	1.316	0	0	0	0.018	0	0.127	0.035	0	0	6.804	0
V9	0	0	0	0	0	0	0.422	0	3.184	0.481	0.769	0	0.232	0.488	0.584	31.19	0.207
V13	0.015	0.285	2.649	0	0.062	3.735	0	0	0.024	0	0.076	0.275	0	0.166	0.139	4.925	0.132
V15	0.234	0.454	0	0.005	0	5.987	0.16	0	0.253	0.234	0	0.267	0.709	0	0.1706	43.76	0
V10	0	0	0.3	0	0.23	9.585	0	0	0	0.057	0	0.033	0	0	0	0.612	0
V14	0	1.85	1.601	0	0	33.203	0	0.009	0	0.774	0.633	0.249	0	0	0.067	55.777	0.321
V12	0	0	0	0	0	12.378	0.2	0.427	0.283	1.194	0.495	0.143	0	0	0	47.227	0
V16	0.141	0.081	1.178	0.261	0.187	0.153	0	0.255	0	0	0.051	0.199	0.019	0	0	7.518	0.263
V11	0	0.01	0.076	0.241	0.827	33.838	0	0	0	0.244	0	0.679	0.769	0.134	0.494	6.079	0
V17	0.134	0	0	0	0	0.557	0	0.147	0	0	0	0	0.154	0	0.109	2.238	0
Fig.1c and d
Donor ID	Number of responded epitopes	Number of responded immunodominant epitopes
V1	1	1
V2	2	2
V3	0	0
V4	1	0
V5	2	1
V6	1	1
V7	2	2
V8	2	2
V9	2	1
V13	3	2
V15	2	2
V10	1	1
V14	4	2
V12	3	2
V16	2	1
V11	2	2
V17	1	1
Fig.1e
	NF9				QI9
donor ID	Weeks since 2nd dose of vaccination	IFNg-producing cells among CD8 T cells (%)		donor ID	Weeks since 2nd dose of vaccination	IFNg-producing cells among CD8 T cells (%)
V1	19	0		V4	10.43	0.015
V2	9.57	1.374		V5	10.57	0.612
V3	8.86	0		V6	9.57	33.491
V4	10.43	0		V7	10.14	8.65
V5	10.57	1.151		V8	9.86	6.804
V6	9.57	0		V9	20.57	31.19
V7	10.14	9.263		V13	9	4.925
V8	9.86	1.316		V15	6.86	43.76
V9	20.57	0		V10	2	0.612
V13	9	3.735		V14	2	55.777
V15	6.86	5.987		V12	1	47.227
V10	2	9.585		V16	8.86	7.518
V14	2	33.203		V11	1.43	6.079
V12	1	12.378		V17	4.14	2.238
V16	8.86	0.153
V11	1.43	33.838
V17	4.14	0.557
Fig.1f
	Donor	V14	V12	V10	V14	V12	V10	V14	V12	V10	V14	V12	V10
	peptide name	S-VF12	S-VF12	S-VF12	S-VYF10	S-VYF10	S-VYF10	S-NF9	S-NF9	S-NF9	S-QI9	S-QI9	S-QI9
weeks since 1st dose of vaccination	0	0	0	0.14	0	0.31	1.45	0.21	0	0.51	0.21	1.65	0.04
	2	0			0			16.99			70.06
	3		0.52	0.07		0	0.42		0.49	0.25		41.34	0
	5	3.33	0.21	0	1.58	0.54	0.29	28.05	10.65	9.58	67.27	63.75	0.61
	7	0	0	0	0	0	0	20.91	2.41	0	66.03	60.08	0.05

## Sheet: Fig2
Fig.2b
Donor	NF9	QI9
V1	0.012	0.02
V3	0.065	0.016
V5	0.028	0.016
V6	0.011	0.082
V7	0.051	0.124
V8	0.023	0.118
V9	0.061	0.049
V13	0.051	0.293
V15	0.083	0.302
V10	0.006944	0.024555
V14	0.971942	1.53868
V12	0.04	0.379
V16	0	0.022
V11	0.198	0.011
V17	0.018	0.012
Fig.2c
	NF9			QI9
Donor ID	Tetramer+ T cells among CD8 T cells (%)	IFNg-producing cells among CD8 T cells (%)		Tetramer+ T cells among CD8 T cells (%)	IFNg-producing cells among CD8 T cells (%)
V1	0.012	0		0.02	18.517
V3	0.065	0		0.016	0.663
V5	0.028	1.151		0.016	0.612
V6	0.011	0		0.082	33.491
V7	0.051	9.263		0.124	8.65
V8	0.023	1.316		0.118	6.804
V9	0.061	0		0.049	31.19
V13	0.051	3.735		0.293	4.925
V15	0.083	5.987		0.302	43.76
V10	0.006944	9.585		0.024555	0.612
V14	0.971942	28.05		1.53868	67.27
V12	0.04	12.378		0.379	47.227
V16	0	0.153		0.022	7.518
V11	0.198	33.838		0.011	6.079
V17	0.018	0.557		0.012	2.238
Fig.2d
	NF9			QI9
Donor ID	weeks since 2nd dose of vaccination	Tetramer+ T cells among CD8 T cells (%)		weeks since 2nd dose of vaccination	Tetramer+ T cells among CD8 T cells (%)
V1	19	0.012		19	0.02
V3	8.86	0.065		8.86	0.016
V5	10.57	0.028		10.57	0.016
V6	9.57	0.011		9.57	0.082
V7	10.14	0.051		10.14	0.124
V8	9.86	0.023		9.86	0.118
V9	20.57	0.061		20.57	0.049
V13	9	0.051		9	0.293
V15	6.86	0.083		6.86	0.302
V10	2	0.006944		2	0.024555
V14	2	0.971942		2	1.53868
V12	1	0.04		1	0.379
V16	8.86	0		8.86	0.022
V11	1.43	0.198		1.43	0.011
V17	4.14	0.018		4.14	0.012
Fig.2e
	Donor	V14	V12	V10	V14	V12	V10
	peptide name	S-NF9	S-NF9	S-NF9	S-QI9	S-QI9	S-QI9
weeks since 1st dose of vaccination	0	0.004717	0.003125	0.013557	0.0054642	0.0071423	0.0161264
	2	0.140075			0.625504
	3		0.009739	0.006349		0.15361	0.0185151
	5	0.971942	0.018983	0.006944	1.53868	0.153851	0.024555
	7	0.063959	0.012268	0.003333	0.536239	0.095497	0.0127779

## Sheet: Fig3
Fig3
VF12	peptide	C1R-A2402	C1R
	0.1	27.95
	1	54.64
	10	57.68
	100	61.94	0
	1000	100	0
VYF10		C1R-A2402			C1R
	1	6.13536	0.78082	3.46627
	10	21.1504	25.2267	18.8591
	100	51.8513	66.8929	74.329
	1000	90.9381	93.3762	100	0	2.86517	1.76753
		C1R-A2402			C1R
VFF10	1	4.04886	12.4232	10.6039
	10	12.1085	11.0414	16.0611
	100	31.9327	44.27	61.0174	0	0	0
	1000	90.6553	117.717	83.7846	0	0	0
GL10		C1R-A2402			C1R
	1	3.93947	0	3.35706
	10	2.02348	2.33147	5.25113
	100	89.4737	62.2086	83.0434	0	0	0
	1000	99.1927	99.5061	100	0	0	0
		C1R-A2402			C1R
RF10	0.1	4.94188	1.97423	5.05823
	1	31.7552	20.1531	34.6884
	10	65.4626	64.2621	60.5439
	100	83.1277	75.6993	92.71	0	4.28316	4.03482
	1000	112.737	102.139	85.1237	1.68381	8.26858	5.16659
NF9		C1R-A2402			C1R
	0.001	0.331167	0.417737	0.112939
	0.01	7.2933	9.92818	8.36923
	0.1	28.411	32.45	30.4641
	1	73.8079	78.9131	77.8041
	10	94.3294	94.7335	95.0291	0.312176	0.264156	0
	100	100	99.5329	99.2648	0.402154	0.914902	0.199913
QI9		C1R-A2402			C1R
	0.001	0	0	0
	0.01	5.14823	4.77911	5.34842
	0.1	76.0821	75.3034	67.9833
	1	96.4524	97.4805	96.5495
	10	100.09	102.808	103.634	0	0.092556	0
	100	102.511	99.1348	98.3543	1.05587	1.40467	1.68915

## Sheet: Fig4
Fig.4a
Peptide name	Relative % for 26C (Maximum)
S-YF11	69.606	75.797	69.606
S-VF12	7.692	4.315	0
S-VYF10	70.731	74.108	72.42
S-IV9	106.191	110.694	114.634
S-EM9	137.148	138.273	143.339
S-NF9	125.891	126.454	130.956
S-RF11	0	0	0
S-VF9	133.208	135.459	140.525
S-VFF10	44.84	43.714	43.714
S-GL10	4.878	2.626	3.752
S-RF9	0	0	0
S-RF10	189.493	185.553	190.056
S-YW9	0	0	0
S-AI9	123.076	124.202	124.765
S-SF12	101.688	92.12	93.808
S-QI9	177.11	178.799	174.859
Fig.4b
peptide name	Relative % for 26C (Maximum)	Freq of responder (%)
S-VF12	4.002	5.88
S-VYF10	72.42	23.53
S-NF9	127.767	58.82
S-VFF10	44.09	5.88
S-GL10	3.752	5.88
S-RF10	188.367	5.88
S-QI9	176.923	76.47
Fig.4c
	Relative % for 26C (Maximum)
Concentration of peptide (mM)	S-VYF10			S-NF9			S-VFF10			S-QI9
100	70.039	73.015	75.396	100.396	97.42	95.039	81.944	86.706	87.301	180.158	177.182	176.587
30	34.92	38.492	37.896	50.992	51.587	49.801	8.134	8.134	8.134	187.896	184.325	181.349
10	37.896	40.277	45.039	45.039	46.825	45.039	16.468	18.849	18.253	220.634	215.277	212.301
3	33.73	34.325	38.492	40.277	36.706	42.658	19.444	17.063	18.253	241.468	236.111	237.896
1	29.563	31.349	31.944	36.706	33.134	38.492	13.492	12.896	12.301	234.325	229.563	227.777
0.3	9.92	15.873	17.658	21.23	18.253	20.039	15.873	8.73	8.134	155.158	156.944	145.039
0.1	9.325	9.325	11.706	17.658	17.063	25.396	10.515	10.515	8.73	108.134	107.539	106.944

## Sheet: Fig5
Fig.5a
Donor ID	S-YF11	S-VF12	S-VYF10	S-IV9	S-EM9	S-NF9	S-RF11	S-VF9	S-VFF10	S-GL10	S-RF9	S-RF10	S-YW9	S-AI9	S-SF12	S-QI9	ORF3a-VF9
C2	0.460851	0.257114	1.01879	0	0.454735	0.63559	0.2	0.3	0.49	0.45	0.77	1.39361	0.653339	0	1.34134	1.15768	1.03
C3	0.119939	0.25974	0.260544	0.090435	0.097157	1.92174	0	0.05	0.09	0.14	0.05	0.024899	0	0.037489	0	1.15441	0.09
C4	0.299932	0.518477	0.31683	0	0.354597	0.198683	1.43	1.03	0.71	1.44	1.11	0	0	0	0	0	0.4
C5	0.737913	0	0.326781	0	0.062768	0.334425	0	0	0	0	0	0	0	0	0	0.124449	0
C6	0.2	0.16	1.17	0.34	0	0.09	0.49	0.31	0.56	0.26	0	0	0	0	0	0.14	0.32
C7	0.45	0	0.23	0.26	0.16	0	0	0	0	0	0	0	0.14	0.18	0.5	0.16	1.46
C8	0.93	0.5	0.41	0.06	0.48	1.99	0	0.37	0.42	0.12	0	0.6	0.31	0.16	0.43	0.15	1.52
C9	0	0	0	0	0	6.41	0	0.49	0.11	0.13	0	0	0	0.51	0.35	0.1	0.36
C10	0.09	0.5	1.22	0.16	0.65	0.62	0	0	0	0	0	0.42	0	0	0	0	0
C11	0	0	0	0	0	1.69	0.14	0	0	0	0	0	0.55	0	0	12.91	3.38
Fig.5b
	NF9	QI9
Donor ID	Tetramer+ T cells among CD8 T cells (%)	Tetramer+ T cells among CD8 T cells (%)
C2	0.018096	0.015907
C3	0.018124	0.017907
C4	0.004032	0.004081
C5	0.006993	0.021048
C6	0.010168	0.013604
C7	0.008849	0.008901
C8	0.011736	0.023579
C9	0.028218	0.089715
C10	0.006192	0.009345
C11	0.025456	0.041746
Fig.5c
	NF9			QI9
Donor ID	weeks since PCR-confirmed diagnosis	Tetramer+ T cells among CD8 T cells (%)		weeks since PCR-confirmed diagnosis	Tetramer+ T cells among CD8 T cells (%)
C2	45.29	0.018096		45.29	0.015907
C3	2.43	0.018124		2.43	0.017907
C4	35	0.004032		35	0.004081
C5	41.43	0.006993		41.43	0.021048
C6	20	0.010168		20	0.013604
C7	21.71	0.008849		21.71	0.008901
C8	47.86	0.011736		47.86	0.023579
C9	21.86	0.028218		21.86	0.089715
C10	24.57	0.006192		24.57	0.009345
C11	24.29	0.025456		24.29	0.041746
Fig.5d
	NF9			QI9
Donor ID	weeks since PCR-confirmed diagnosis	IFNg-producing cells among CD8 T cells (%)		weeks since PCR-confirmed diagnosis	IFNg-producing cells among CD8 T cells (%)
C2	45.29	0.63559		45.29	1.15768
C3	2.43	1.92174		2.43	1.15441
C4	35	0.198683		35	0
C5	41.43	0.334425		41.43	0.124449
C6	20	0.09		20	0.14
C7	21.71	0		21.71	0.16
C8	47.86	1.99		47.86	0.15
C9	21.86	6.41		21.86	0.1
C10	24.57	0.62		24.57	0
C11	24.29	1.69		24.29	12.91

## Sheet: Fig6
Fig.6a
	NF9			QI9			VYF10
Donor ID	Weeks since 2nd dose of vaccination	IFNg-producing cells among CD8 T cells (%)		Weeks since 2nd dose of vaccination	IFNg-producing cells among CD8 T cells (%)		Weeks since 2nd dose of vaccination	IFNg-producing cells among CD8 T cells (%)
V1	19	0		19	18.52		19	0
	31.71	1.63		31.71	8.51		31.71	0.71
V2	9.57	1.37		9.57	21.5		9.57	0.33
	31.57	0.15		31.57	31.11		31.57	0
V5	10.57	1.15		10.57	0.61		10.57	0
	31.71	3.83		31.71	0		31.71	1.03
V6	9.57	0		9.57	33.49		9.57	0.59
	31	0.93		31	28.04		31	0.93
V7	10.14	9.26		10.14	8.65		10.14	0
	31.14	15.86		31.14	39.38		31.14	0.47
V8	9.86	1.32		9.86	6.8		9.86	0
	30.14	4.43		30.14	40.57		30.14	0.16
V9	20.57	0		20.57	31.19		20.57	0
	31.57	0.47		31.57	12.27		31.57	0.93
V13	9	3.73		9	4.92		9	2.65
	30.29	25.81		30.29	64.76		30.29	3.77
V15	6.86	5.99		6.86	43.76		6.86	0
	25.86	7.26		25.86	22.36		25.86	0.38
V14	2	33.2		2	55.78		2	1.6
	17	47.78		17	83.54		17	1.54
V12	1	12.38		1	47.23		1	0
	9.29	7.16		9.29	58.54		9.29	0
V16	8.86	0.15		8.86	7.52		8.86	1.18
	22.71	3.99		22.71	24.28		22.71	0
U-32	1.43	33.84		1.43	6.08		1.43	0.08
	15.29	63.61		15.29	35.58		15.29	0
V17	4.14	0.56		4.14	2.24		4.14	0
	18	0.98		18	21.53		18	0
Fig.6b
	NF9	QI9
Donor ID	Tetramer+ T cells among CD8 T cells (%)	Tetramer+ T cells among CD8 T cells (%)
V1	0.009374	0.018515
V3	0.012874	0.020916
V5	0.015442	0.007518
V6	0.010988	0.03927
V7	0.026749	0.065531
V8	0.015335	0.036241
V9	0.011951	0.023524
V13	0.034235	0.087761
V15	0.038447	0.113573
V14	0.180126	0.2185
V12	0.021208	0.095431
V16	0.01908	0.040574
V11	0.155314	0.08058
V17	0.017541	0.003356
Fig.6c
	NF9			QI9
Donor ID	Tetramer+ T cells among CD8 T cells (%)	IFNg-producing cells among CD8 T cells (%)		Tetramer+ T cells among CD8 T cells (%)	IFNg-producing cells among CD8 T cells (%)
V1	0.009374	1.63		0.018515	8.51
V2	0.012874	0.15		0.020916	31.11
V5	0.015442	3.83		0.007518	0
V6	0.010988	0.93		0.03927	28.04
V7	0.026749	15.86		0.065531	39.38
V8	0.015335	4.43		0.036241	40.57
V9	0.011951	0.47		0.023524	12.27
V13	0.034235	25.81		0.087761	64.76
V15	0.038447	7.26		0.113573	22.36
V14	0.180126	47.78		0.2185	83.54
V12	0.021208	7.16		0.095431	58.54
V16	0.01908	3.99		0.040574	24.28
V11	0.155314	63.61		0.08058	35.58
V17	0.017541	0.98		0.003356	21.53

## Sheet: Fig7
Fig.7a
	IFNγ-producing cells among CD8 T cells (%)
Donor ID	S-QI9 (QYIKWPWYI)			NL63 (NYIKWPWWV)			229E (TYIKWPWWV)			OC43 (YYVKWPWYV)			HKU1 (MYVKWPWYV)
V1	52.9	48.4	44.8	13.2	12.4	11.5	12.9	18.6	14	54.5	51.2	54.3	50.3	47.1	53.5
V2	34.9	36.6	33	33.1	33	30	33.3	34.9	31.6	38	44.3	38.4	39	38.7	39.5
V6	40.988	49.227	42.41	13.728	12.224	9.855	18.464	20.433	16.404	49.858	53.175	49.591	48.485	55.114	47.917
V7	38.2	41.9	38.7	7.87	8.48	10.1	16.7	23.5	20.8	37.8	37.5	37.4	35.7	37.7	39.3
V8	69.4	72.4	72.1	30	28.2	27.9	41	45.3	39.9	77.1	76.2	76.1	75.9	75.5	69.2
V9	26.2	28.6	18.4	0	0	0	0	0	0	16.7	23.3	14.3	17.2	25.4	17.8
V11	81	83.1	81.1	1.32	1.53	1.71	4.02	3.92	3.09	86.8	82.7	84.6	85.2	82.8	86.1
V12	57.3	42.2	47.8	12.4	10.4	10.8	8.5	7.4	9.5	58.3	50.3	55.3	47.1	38.5	47.3
V13	75.3	73.9	73.5	27.2	26.3	25.4	43.9	40.6	40.7	83.6	82.9	81.1	80.8	78.1	80.9
V14	54.863	49.935	52.503	0.052	0.115	0	0.049	0	0.052	81.13	60.804	67.959	80.307	71.871	81.273
V15	38.23	29.022	25.128	22.956	21.768	18.624	26.667	27.094	19.43	40.212	33.698	30.41	36.996	40.071	29.764
V16	58.414	64.407	63.636	27.008	30.522	27.311	31.268	32.349	31.862	75	75.694	74.793	81.183	75.995	77.235
V17	20.98	27.609	27.176	1.071	1.578	1.451	1.005	1.452	2.027	26.456	24.563	28.372	25.784	24.801	26.566
Fig.7b
		IFNγ-producing cells among CD8 T cells (%)
Donor ID	Concentration of peptide (mM)	S-QI9 (QYIKWPWYI)			NL63 (1N8W9V)			229E (1T8W9V)			OC43 (1Y3V9V)			HKU1 (1M3V9V)
V14	0.001	0.17	0.05	0.16	0.08	0	0	0.14	0.07	0.12	1.28	1.31	1.12	0.27	0.52	0.62
	0.01	2.78	2.89	2.1	0.17	0	0	0.18	0	0	33.02	35.16	36.42	22.13	22.94	24.52
	0.1	43.2	42.87	40.91	0.16	0.12	0	0	0	0	85.98	84.86	85.3	78.84	81.91	78.53
	1	82.75	85	88.29	0.06	0.3	0	0.13	0.29	0.19	89.44	91.42	88.77	90.92	89.9	90.8
Donor ID	Concentration of peptide (mM)	S-QI9 (QYIKWPWYI)			NL63 (1N8W9V)			229E (1T8W9V)			OC43 (1Y3V9V)			HKU1 (1M3V9V)
V6	0.001	0.37	0.67	0.16	0.34	0.35	0.49	0.1	0.36	0.28	0.95	1.24	1.23	0.72	1	0.46
	0.01	0.31	0.83	0.58	0.27	0.58	0.4	0.45	0.65	0.46	11.89	11.45	11.74	5.32	4.33	5.15
	0.1	6.71	6.12	6.02	1.26	0.66	0.63	4.77	5.14	4.19	50.27	50.14	46.8	44.33	43.98	40.38
	1	41.02	38.74	36.57	8.1	7.81	6.23	26.79	24.26	25.27	63.47	64.02	66.32	63.26	62.57	60
Donor ID	Concentration of peptide (mM)	S-QI9 (QYIKWPWYI)			NL63 (1N8W9V)			229E (1T8W9V)			OC43 (1Y3V9V)			HKU1 (1M3V9V)
V2	0.001	0.58	0.74	0.35	0.54	1.06	0.57	0.48	0.76	0.78	1.22	0.55	0.62	0.88	0.82	0.35
	0.01	0.4	0.56	1.22	0.58	0.66	0.47	1.25	1.91	1.09	4.7	3.46	3.84	3.68	3.28	2.17
	0.1	6.44	4.36	7.37	1.24	1.97	0.99	11.3	8.26	10.4	13.5	14.8	12.6	9.64	11.5	12.1
	1	16	15.6	16.9	11.3	9.63	9.74	17.6	12.9	15.2	20.9	26.6	23.1	17.8	18.2	15.5
Donor ID	Concentration of peptide (mM)	S-QI9 (QYIKWPWYI)			NL63 (1N8W9V)			229E (1T8W9V)			OC43 (1Y3V9V)			HKU1 (1M3V9V)
V8	0.001	0.13	0.5	0.16	0.69	0.68	0.67	0.13	0.26	0.26	0.28	0.24	0.38	0.13	0.25	0.24
	0.01	0.29	0.83	0	0.14	0.28	0.42	0.33	0.92	0.82	3.62	2.98	2.5	1.02	1.04	0.42
	0.1	4.23	4.49	4.5	1.54	1.37	2.02	12.5	15.9	12.6	30.9	31.2	30.1	14.9	15.8	18.9
	1	33.6	37.3	33.5	10.4	13.3	13.6	28.7	30.3	31.4	56.5	59.7	55.8	44.6	46.6	47.1
Fig.7c
	Relative % for 26C (Maximum)
Concentration of peptide (mM)	S-QI9			NL63			229E			OC43			HKU1
10	330.17	338.61	335.54	37.08	35.54	40.15	231.96	243.47	241.17	264.96	273.4	273.4	294.88	291.81	291.81
3	363.17	359.33	351.66	1.79	6.39	6.39	189.76	192.83	186.7	105.37	109.97	108.43	64.7	67	63.93
1	294.88	294.11	289.51	4.09	-1.27	4.85	20.2	28.64	26.34	62.4	63.17	57.8	31.71	36.31	42.45
0.3	159.84	168.28	156.77	-3.58	-3.58	-2.04	0.25	1.02	9.46	43.22	53.19	45.52	20.2	23.27	14.06
0.1	53.19	63.93	54.73	1.79	-2.04	-6.64	0.25	-2.81	4.85	25.57	29.41	28.64	11.76	10.99	10.99
0.03	16.36	16.36	11.76	-3.58	-3.58	2.55	1.02	1.79	-8.95	10.23	10.23	8.69	-2.04	-4.34	10.23
Fig.7d
	% Mean Fluoresence
Post-incubation (hour)	S-QI9			NL63			229E			OC43			HKU1
0	100	100	100	100	100	100	100	100	100	100	100	100	100	100	100
1	79.1	80.5	79.3	18.2	44	7.4	44.6	48.7	47.1	70.4	82.2	77.7	69.2	72.5	68.4
2	57.4	57.8	58.8	-22.6	35.4	-0.6	19.2	17	16.5	54.3	54.5	58.1	38.6	43	37.4
4	26.9	25.2	26.6	18.3	-7.8	2	-1.1	-0.2	-1.9	20.6	25.6	22	12.8	14	10
